# Supplementary material for: Stepwise firing mechanism of an extracellular contractile injection system
Source: Nat Commun. 2026 Apr 24;17:5669. doi: 10.1038/s41467-026-72240-y (PMC13314943; doi:10.1038/s41467-026-72240-y)
Supplement: Supplementary file 4 — Source Data [file 41467_2026_72240_MOESM4_ESM.zip]

Archive with 5 entries (4 files):
- source_data/
- source_data/.DS_Store
- __MACOSX/source_data/._.DS_Store
- source_data/source_data.xlsx
- __MACOSX/source_data/._source_data.xlsx
