# Supplementary material for: Stepwise firing mechanism of an extracellular contractile injection system
Source: Nat Commun. 2026 Apr 24;17:5669. doi: 10.1038/s41467-026-72240-y (PMC13314943; doi:10.1038/s41467-026-72240-y)
Supplement: Supplementary file 4 — Source Data [file 41467_2026_72240_MOESM4_ESM.zip › source_data/source_data.xlsx]

## Sheet: figure3
	wild-type				AlgoCIS∆Alg19
		extended	contracted			extended	contracted
dataset1	stacktilt_01	3	0		stacktilt_01	2	0
	stacktilt_02	11	0		stacktilt_02	0	0
	stacktilt_03	6	2		stacktilt_03	3	0
	stacktilt_04	5	0		stacktilt_04	1	0
	stacktilt_05	6	0		stacktilt_05	0	0
	stacktilt_06	10	0		stacktilt_06	0	0
	stacktilt_07	12	1		stacktilt_07	0	0
	stacktilt_08	5	0		stacktilt_08	1	0
	stacktilt_09	10	0		stacktilt_09	0	0
	stacktilt_10	3	0		stacktilt_10	0	0
	stacktilt_11	7	0		stacktilt_11	1	0
	stacktilt_12	4	1		stacktilt_12	0	0
	stacktilt_13	6	0		stacktilt_13	0	0
	stacktilt_14	1	0		stacktilt_14	2	0
	stacktilt_15	3	0		stacktilt_15	1	0
	stacktilt_16	11	0		stacktilt_16	0	0
	stacktilt_17	3	0		stacktilt_17	2	0
	stacktilt_18	9	0		stacktilt_18	3	0
	stacktilt_19	4	0		stacktilt_19	1	0
	stacktilt_20	3	0		stacktilt_21	2	0
	stacktilt_21	0	0		stacktilt_22	0	0
	stacktilt_22	2	0		stacktilt_23	0	0
	stacktilt_23	4	0		stacktilt_24	1	0
	stacktilt_24	8	0		stacktilt_25	1	0
	stacktilt_25	0	0		25	21	0
	stacktilt_26	9	0			0.84	0
	stacktilt_27	0	0
	stacktilt_28	0	0
	stacktilt_29	1	0
	stacktilt_30	5	1
	stacktilt_31	2	0
	stacktilt_32	13	0
	stacktilt_33	0	0
	stacktilt_34	4	0
	stacktilt_35	11	0
	stacktilt_36	4	0
	stacktilt_37	3	0
	stacktilt_38	11	2
	stacktilt_39	5	0
	stacktilt_40	13	8
	stacktilt_41	4	0
	stacktilt_42	1	0
	stacktilt_43	5	0
	stacktilt_44	4	0
	stacktilt_45	7	0
	stacktilt_46	3	0
	stacktilt_47	3	0
	stacktilt_48	2	0
	stacktilt_49	8	0
	stacktilt_50	1	0
	stacktilt_51	5	0
	stacktilt_52	8	2
dataset2	stacktilt_01	16	0
	stacktilt_02	4	0
	stacktilt_03	14	0
	stacktilt_04	5	0
	stacktilt_05	18	2
	stacktilt_06	4	0
	stacktilt_07	12	0
	stacktilt_08	15	2
	stacktilt_09	16	1
	stacktilt_10	13	1
	stacktilt_11	12	0
	stacktilt_12	16	0
	stacktilt_14	16	2
	stacktilt_15	12	0
	stacktilt_16	11	2
	stacktilt_17	17	2
	stacktilt_18	7	2
	stacktilt_19	11	0
	stacktilt_20	13	0
	stacktilt_22	2	0
dataset3	stacktilt_01	9	0
	stacktilt_02	15	0
	stacktilt_03	6	1
	stacktilt_04	8	0
	stacktilt_05	3	2
	stacktilt_06	12	1
	stacktilt_07	8	0
	stacktilt_08	20	0
	stacktilt_09	21	0
	stacktilt_10	14	0
	stacktilt_11	9	0
	stacktilt_12	8	0
	stacktilt_13	12	0
	stacktilt_14	13	0
	stacktilt_15	2	0
	stacktilt_17	10	0
	stacktilt_18	5	1
	stacktilt_19	14	0
	stacktilt_20	6	0
	stacktilt_21	20	0
	stacktilt_22	13	0
	stacktilt_23	7	0
	stacktilt_24	11	0
	stacktilt_25	10	3
	stacktilt_26	9	0
	stacktilt_27	7	0
	stacktilt_28	6	3
	stacktilt_29	6	1
	stacktilt_30	12	0
	stacktilt_31	13	1
	stacktilt_32	2	1
	stacktilt_33	9	0
	stacktilt_34	14	0
	stacktilt_35	7	0
	stacktilt_36	9	0
	stacktilt_37	0	2
	stacktilt_38	0	0
	stacktilt_39	8	0
	stacktilt_40	5	0
	stacktilt_41	2	0
	112	867	47
		7.74107	0.419643

## Sheet: supplementary_figure6
delta13_20211202															wildtype_20211202
pH4.2					pH4.4					pH4.6					pH4.2					pH4.4					pH4.6
	extended	contracted	jammed			extended	contracted	jammed			extended	contracted	jammed			extended	contracted	jammed			extended	contracted	jammed			extended	contracted	jammed
1	35	132			1	302	17			1	135	6			1	146	225			1	311	24			1	276	5
2	24	143			2	138	49			2	148	3	1		2	133	249			2	353	33			2	334	9	1
3	23	131			3	138	48	2		3	130	2			3	110	275			3	360	32			3	297	6
4	34	123			4	133	43			4	134	23	4		4	88	214			4	368	32			4	279	2
5	32	142			5	137	39			5	149	8	1		5	85	178			5	371	46			5	373	6
6	37	153			6	121	49			6	142	12	10		6	113	309			6	322	27			6	354	8
7	29	155			7	117	44			7	142	8	1		7	96	202			7	390	48			7	355	6	1
8	25	130			8	136	55			8	122	5	2		8	110	297			8	323	34			8	301	2
9	32	169			9	147	41			9	136	6	6		9	90	198			9	342	28			9	308	3
10	29	148			10	137	33			10	147	11	8		10	104	227			10	287	28			10	336	8
11	25	169			11	136	42			11	146	6			11	112	229			11	331	38			11	372	4
12	26	158			12	155	35			12	120	13	12		12	124	240			12	342	24			12	372	8
13	33	135			13	125	47			13	159	6	4		13	158	317			13	409	28			13	341	3
14	25	145			14	106	30			14	145	10	1		14	120	251			14	327	21			14	321	8
15	29	174			15	144	34			15	146	14	7		15	111	270			15	316	10			15	363	4
16	26	139			16	138	41			16	144	3	3		16	130	371			16	250	16			16	377	8
17	17	172			17	138	39			17	166	7	5		17	152	338			17	259	25			17	332	5
18	32	159			18	122	41			18	156	12	6		18	196	302			18	349	33			18	345	3
19	34	176			19	137	55			19	310	5			19	153	301			19	394	30			19	349	5
20	27	159			20	137	43			20	149	5	5		20	123	339			20	424	30	1		20	365	6
21	27	144			21	106	40			21	136	9	4		21	143	358			21	515	53	1		21	327	8
22	24	135			22	122	32			22	151	9			22	91	257			22	482	37	1		22	353	6
23	21	123			23	146	39			23	159	8	5		23	125	253			23	643	53			23	358	6
24	25	171			24	119	47			24	147	9	6		24	143	273			24	600	45			24	326	5
25	23	148			25	136	50			25	140	11	7		25	111	213			25	583	62			25	347	7
26	20	137			26	116	44			26	127	11	3		26	123	293			26	287	22			26	334	7
27	39	175			27	118	45			27	169	4	5		27	106	289			27	255	11			27	304	5
28	42	190			28	141	49	3		28	174	8	4		28	113	222			28	285	15			28	322	4
29	31	159			29	155	47	1		29	135	5	5		29	128	223			29	274	8			29	317	7
30	25	130			30	122	45			30	147	14	8		30	157	265			30	276	15			30	373	8
	851	4524	0			4125	1263	6		31	128	4	2		31	87	187			31	254	16				10111	172	2
	15.8326	84.1674	0			76.4739	23.4149	0.111235			4639	257	125			3781	8165	0			11282	924	3			98.3082	1.67234	0.0194458
											92.392	5.1185	2.48954			31.6508	68.3492	0			92.4072	7.56819	0.024572
delta13_20211204															wildtype_20211204
pH4.2					pH4.4					pH4.6					pH4.2					pH4.4					pH4.6
	extended	contracted	jammed			extended	contracted	jammed			extended	contracted	jammed			extended	contracted	jammed			extended	contracted	jammed			extended	contracted	jammed
1	14	165			1	237	308	67		1	189	16	2		1	31	147			1	173	12			1	251	6	1
2	25	153			2	204	341	57		2	169	7			2	46	110			2	203	13			2	206	3	1
3	19	151			3	219	370	59		3	166	5			3	35	136			3	179	5			3	233	2	1
4	20	127			4	201	352	54		4	148	5			4	43	135			4	208	10			4	232	3
5	10	143			5	102	98	1		5	149	6	1		5	44	127			5	203	7			5	209	2
6	34	507			6	174	124	18		6	177	3			6	58	146			6	186	7			6	310	11	6
7	58	562			7	172	334	75		7	174	5			7	40	149			7	210	10			7	314	45	33
8	30	623			8	147	166	20		8	193	5	1		8	27	127			8	201	7			8	220	4
9	47	567			9	152	215	30		9	193	2			9	49	139			9	203	19	7		9	188	8	1
10	55	577			10	148	172	16		10	171	5			10	58	150			10	183	18	3		10	202	5	1
11	28	143			11	164	61			11	167	12			11	50	194			11	165	7			11	183	4
12	24	143			12	140	61			12	175	12	1		12	35	149			12	195	11			12	192	7
13	16	157			13	152	81	1		13	175	8			13	53	226			13	164	11			13	240	5	3
14	15	153			14	150	102	17		14	151	11	1		14	44	153			14	244	30	16		14	201	5
15	18	154			15	143	155	26		15	214	4			15	40	153			15	191	16	4		15	236	5	1
16	23	142			16	126	62			16	190	3			16	65	160			16	221	13	1		16	216	10
17	15	120			17	131	66	2		17	165	10			17	60	159			17	183	13	2		17	192	7	1
18	17	124			18	147	61	1		18	192	9			18	38	137			18	210	14	1		18	210	5	2
19	18	139			19	145	58			19	170	8			19	53	164			19	188	13			19	213	6
20	17	138			20	125	93	3		20	154	9			20	51	168			20	224	12	1		20	194	4
21	9	134			21	179	52			21	197	21	2		21	44	127			21	211	5			21	232	2
22	14	110			22	163	34	1		22	206	4			22	60	138			22	173	25	5		22	218	3	3
23	14	146			23	160	37			23	180	7			23	48	139			23	190	15			23	239	8	2
24	13	146			24	153	61	1		24	173	4	1		24	55	131			24	173	10	1		24	240	8	3
25	11	123			25	156	43			25	195	7			25	48	116			25	172	7	1		25	197	3	2
26	17	147			26	153	50			26	175	7			26	49	162			26	191	10			26	195	2
27	18	136			27	150	46			27	182	7			27	49	141			27	166	8			27	213	3
28	8	133			28	165	36			28	200	4			28	50	160			28	161	8			28	250	2	2
29	17	129			29	157	41	1		29	164	7			29	60	138			29	181	12			29	239	4
30	15	159			30	125	53			30	181	1	1		30	40	125			30	172	14			30	194	5
	639	6351	0			4740	3733	450			5335	214	10			1423	4406	0			5724	362	42			6659	187	63
	9.14163	90.8584				53.1211	41.8357	5.04315			95.9705	3.84961	0.179888			24.4124	75.5876				93.4073	5.90731	0.685379			96.3815	2.70661	0.911854
delta13_20211207															wildtype_20211204
pH4.2					pH4.4					pH4.6					pH4.2					pH4.4					pH4.6
	extended	contracted	jammed			extended	contracted	jammed			extended	contracted	jammed			extended	contracted	jammed			extended	contracted	jammed			extended	contracted	jammed
1	32	152			1	148	46			1	183	9			1	47	154	4		1	190	16			1	199	3
2	33	150			2	156	45			2	205	4			2	44	168	1		2	179	11			2	197	9
3	31	159			3	145	52			3	209	5	1		3	41	140	3		3	171	23			3	179	7	1
4	34	161			4	125	43			4	214	14			4	53	165	1		4	170	18			4	183	12
5	27	145			5	172	64	2		5	216	8			5	35	172	1		5	157	12			5	160	18
6	31	186			6	159	50			6	189	9	2		6	50	159	4		6	146	5			6	205	7
7	26	190	2		7	148	39			7	173	23	5		7	46	137	1		7	135	13			7	167	15
8	31	173			8	192	67	1		8	195	12			8	54	166			8	159	11			8	152	16
9	25	161			9	163	44			9	195	5			9	39	162			9	138	7			9	190	16
10	33	133			10	151	52			10	196	10	1		10	51	146			10	132	8			10	191	15
11	19	160			11	149	44			11	129	56			11	30	163	1		11	137	6	1		11	180	21
12	26	155			12	205	69			12	150	53	1		12	40	188			12	134	4			12	137	4
13	32	160			13	142	47			13	194	8			13	34	167	1		13	129	7			13	180	14
14	22	152			14	162	40			14	206	6			14	43	177			14	120	5			14	151	11
15	37	146	1		15	169	57			15	203	10			15	40	181	2		15	129	7			15	155	18
16	22	159			16	166	49			16	169	31	2		16	50	265	21		16	137	12			16	156	11
17	25	167			17	149	39			17	220	27			17	49	246	17		17	157	3			17	153	17
18	29	175			18	175	41			18	176	6			18	39	138			18	152	9			18	156	5	1
19	31	163			19	161	53			19	171	29			19	33	182	7		19	151	9			19	186	3
20	30	142			20	110	68	1		20	218	6			20	31	161	2		20	166	10			20	155	1
21	27	173			21	188	42			21	223	10	1		21	24	154			21	199	7	2		21	159	9
22	35	162			22	140	64			22	169	13			22	30	122			22	198	8	1		22	199	8
23	29	155			23	176	64			23	205	14	2		23	39	154	1		23	188	4	1		23	151	2
24	22	168			24	173	58			24	229	14			24	37	125	2		24	215	8			24	179	12
25	33	164			25	156	46			25	214	15	2		25	36	137	1		25	139	12			25	169	10
26	31	134			26	142	47			26	211	2			26	42	171			26	156	11			26	169	19
27	20	178			27	131	83			27	223	4			27	36	131			27	148	8			27	142	11	12
28	20	134			28	63	136			28	201	8			28	46	135			28	154	5			28	143	4
29	14	157			29	163	49			29	229	14			29	44	155			29	198	10			29	151	4
30	29	149			30	154	49			30	185	6	1		30	36	141			30	156	9			30	220	4
	836	4763	3			4633	1647	4			5900	431	18			1219	4862	70			4740	278	5			5114	306	14
	14.9232	85.0232				73.7269	26.2094	0.0636537			92.928	6.78847	0.283509			19.8179	79.0441	1.13803			94.3659	5.53454	0.0995421			94.1112	5.63121	0.257637

## Sheet: supplementary_figure8
	wild-type				AlgoCIS-Alg11-DPM
		extended	contracted			extended	contracted
dataset1	stacktilt_01	3	0		stacktilt_01	12	0
	stacktilt_02	11	0		stacktilt_02	6	0
	stacktilt_03	6	2		stacktilt_03	12	0
	stacktilt_04	5	0		stacktilt_04	7	0
	stacktilt_05	6	0		stacktilt_05	11	0
	stacktilt_06	10	0		stacktilt_06	7	0
	stacktilt_07	12	1		stacktilt_07	13	0
	stacktilt_08	5	0		stacktilt_08	21	0
	stacktilt_09	10	0		stacktilt_09	8	0
	stacktilt_10	3	0		stacktilt_10	17	0
	stacktilt_11	7	0		stacktilt_11	24	0
	stacktilt_12	4	1		stacktilt_12	13	0
	stacktilt_13	6	0		stacktilt_13	6	0
	stacktilt_14	1	0		stacktilt_14	1	0
	stacktilt_15	3	0		stacktilt_15	6	0
	stacktilt_16	11	0		stacktilt_16	1	0
	stacktilt_17	3	0		stacktilt_17	15	0
	stacktilt_18	9	0		stacktilt_18	15	0
	stacktilt_19	4	0		stacktilt_19	9	0
	stacktilt_20	3	0		stacktilt_20	0	0
	stacktilt_21	0	0		stacktilt_21	12	0
	stacktilt_22	2	0		stacktilt_22	0	0
	stacktilt_23	4	0		stacktilt_23	0	0
	stacktilt_24	8	0		stacktilt_24	24	0
	stacktilt_25	0	0		25	240	0
	stacktilt_26	9	0			9.6	0
	stacktilt_27	0	0
	stacktilt_28	0	0
	stacktilt_29	1	0
	stacktilt_30	5	1
	stacktilt_31	2	0
	stacktilt_32	13	0
	stacktilt_33	0	0
	stacktilt_34	4	0
	stacktilt_35	11	0
	stacktilt_36	4	0
	stacktilt_37	3	0
	stacktilt_38	11	2
	stacktilt_39	5	0
	stacktilt_40	13	8
	stacktilt_41	4	0
	stacktilt_42	1	0
	stacktilt_43	5	0
	stacktilt_44	4	0
	stacktilt_45	7	0
	stacktilt_46	3	0
	stacktilt_47	3	0
	stacktilt_48	2	0
	stacktilt_49	8	0
	stacktilt_50	1	0
	stacktilt_51	5	0
	stacktilt_52	8	2
dataset2	stacktilt_01	16	0
	stacktilt_02	4	0
	stacktilt_03	14	0
	stacktilt_04	5	0
	stacktilt_05	18	2
	stacktilt_06	4	0
	stacktilt_07	12	0
	stacktilt_08	15	2
	stacktilt_09	16	1
	stacktilt_10	13	1
	stacktilt_11	12	0
	stacktilt_12	16	0
	stacktilt_14	16	2
	stacktilt_15	12	0
	stacktilt_16	11	2
	stacktilt_17	17	2
	stacktilt_18	7	2
	stacktilt_19	11	0
	stacktilt_20	13	0
	stacktilt_22	2	0
dataset3	stacktilt_01	9	0
	stacktilt_02	15	0
	stacktilt_03	6	1
	stacktilt_04	8	0
	stacktilt_05	3	2
	stacktilt_06	12	1
	stacktilt_07	8	0
	stacktilt_08	20	0
	stacktilt_09	21	0
	stacktilt_10	14	0
	stacktilt_11	9	0
	stacktilt_12	8	0
	stacktilt_13	12	0
	stacktilt_14	13	0
	stacktilt_15	2	0
	stacktilt_17	10	0
	stacktilt_18	5	1
	stacktilt_19	14	0
	stacktilt_20	6	0
	stacktilt_21	20	0
	stacktilt_22	13	0
	stacktilt_23	7	0
	stacktilt_24	11	0
	stacktilt_25	10	3
	stacktilt_26	9	0
	stacktilt_27	7	0
	stacktilt_28	6	3
	stacktilt_29	6	1
	stacktilt_30	12	0
	stacktilt_31	13	1
	stacktilt_32	2	1
	stacktilt_33	9	0
	stacktilt_34	14	0
	stacktilt_35	7	0
	stacktilt_36	9	0
	stacktilt_37	0	2
	stacktilt_38	0	0
	stacktilt_39	8	0
	stacktilt_40	5	0
	stacktilt_41	2	0
	112	867	47
		7.74107	0.419643
